# Supplementary material for: Gut microbial and functional signatures in breast cancer: an integrated metagenomic and machine learning approach to non-invasive detection
Source: Front Microbiol. 2026 Jan 15;16:1722632. doi: 10.3389/fmicb.2025.1722632 (PMC12853649; doi:10.3389/fmicb.2025.1722632)
Supplement: Supplementary file 1 [file Table_1.xlsx]

## Sheet: Table 1
Table 1. Baseline Demographic and Clinical Characteristics of Breast Cancer Patients and Healthy Controls
Characteristic	Breast cancer patients (BCs; N=38)	Healthy controls (HCs; N=36)	P-value
Age, years (SD)	51.15 (8.78)	49.29 (9.87)	0.85
Body Mass Index, kg/m2 (SD)	22.83 (2.48)	22.79 (1.97)	0.71
Educational Level, n (%)
Junior high school or below	9 (23.08%)	10 (28.57%)	0.82
Senior high school	20 (51.28%)	18 (51.43%)	0.75
College or higher	10 (25.62%)	7 (20%)	0.47
Menopausal Status, n (%)
Postmenopausal	21 (55.26%)	19 (52.78%)	0.75
Premenopausal	17 (44.74%)	17 (47.22%)	1
Tumor Stage, n (%)
I	16 (42.11%)	N/A
II	14 (36.84%)	N/A
III	8 (21.05%)	N/A
Molecular Subtype, n (%)
Luminal A	4 (10.53%)	N/A
Luminal B	22 (57.89%)	N/A
HER2-enriched	6 (15.79%)	N/A
Tri-negative	6 (15.79%)	N/A
Smoking, n (%)	3 (7.89%)	4 (11.11%)	0.7
Alcohol Consumption, n (%)	1 (2.63)	0	0.3
Remarks: Age and BMI were compared using the Wilcoxon rank-sum test; categorical variables (e.g., menopausal status, education, smoking, alcohol use) were analyzed using the chi-square test. N/A, not applicable.

## Sheet: Table S1
Table S1. Metagenomic Sequencing Data Output
Sample ID	Raw data (Gbp)	Clean data (Gbp)	Sample ID	Raw data (Gbp)	Clean data (Gbp)
B007A	6.26431	6.18357	B117A	6.16501	6.06316
B009A	7.05421	6.8786	HC005	7.81909	7.72563
B010A	6.05385	5.97589	HC006	7.82489	7.7377
B013A	5.93804	5.85888	HC002	8.09076	7.99628
B014A	6.10704	5.97583	HC011	8.19067	8.08901
B015A	3.3313	2.66896	HC014	8.38949	8.29649
B022A	6.54076	6.45144	HC013	8.21577	8.10464
B023A	6.01906	5.9454	HC30	9.4589	9.33279
B026A	6.08786	5.97617	HC015	10.1765	10.05
B027A	6.75355	6.58077	HC025	10.5981	10.307
B029A	6.11376	5.97674	HC023	7.53015	7.43695
B030A	6.09888	6.01915	HC33	7.68169	7.57996
B033A	6.24355	6.13846	HC028	7.47905	7.38426
B037A	6.25354	6.17447	HC32	7.50729	7.42346
B038A	6.1705	6.06414	HC010	7.64048	7.54627
B042A	6.13021	5.9655	HC007	7.5518	7.4025
B044A	6.53091	6.39289	HC027	7.27209	7.17977
B045A	6.62617	6.4302	HC021	7.33673	7.22459
B046A	6.01913	5.94341	HC022	7.22185	7.14304
B087A	6.31336	6.21698	HC029	7.1074	7.02742
B089A	6.02978	5.94222	HC36	7.22551	7.13448
B091A	8.11085	7.89652	HC001	7.07401	6.9118
B092A	6.10551	6.02388	HC003	7.10694	7.02018
B093A	6.53043	6.4474	HC008	6.80181	6.69566
B094A	6.41701	6.32087	HC34	7.06985	6.97846
B096A	6.02456	5.90936	HC024	6.71147	6.62011
B097A	6.31911	6.22677	HC017	6.89057	6.80637
B098A	6.14045	6.05722	HC31	7.07815	6.9941
B099A	7.38937	7.30022	HC026	6.78585	6.72902
B100A	5.88878	5.81767	HC019	6.44362	6.37047
B102A	6.16905	6.03492	HC018	6.41194	6.32882
B103A	6.28195	6.18301	HC004	6.99368	6.91629
B104A	7.32289	7.09111	HC009	6.13691	6.05367
B105A	6.12139	6.0194	HC012	6.97666	6.88916
B106A	6.75847	6.66763	HC35	6.8037	6.62937
B107A	6.71871	6.65489	HC020	6.05135	5.97549
B116A	6.01885	5.93566	HC016	5.44616	5.32201

## Sheet: Table S2
Table S2. Relative Abundance of Gut Microbial Taxa at the Phylum Level in Breast Cancer Patients and Healthy Controls
Phylum	Mean relative abundance (%)			Corrected P-value, Wilcoxon test with Benjamini-Hochberg correction
	Overall	Breast cancer patients (BC)	Healthy controls (HCs)	BC VS HCs
Firmicutes	48.3747	46.9749	49.8523	0.42
Bacteroidota	21.5958	23.1509	19.9543	0.26
Actinomycetota	4.23261	3.15617	5.36885	0.09
Pseudomonadota	4.09526	4.42274	3.74957	0.07
Verrucomicrobiota	0.309448	0.425509	0.186938	0.22
Desulfobacterota	0.122237	0.178692	0.0626454	0.03
Fusobacteriota	0.0627546	0.0581434	0.0676219	0.45
Cyanobacteriota	0.0072453	0.00399446	0.0106767	0.32
Other	21.1999	21.6289	20.7471	0.33

## Sheet: Table S3
Table S3. Differentially Abundant Species-Level Genome Bins (SGBs) in Breast Cancer (BC) Patients Compared to Healthy Controls (HC)
SGB ID	Taxon (Species)	Result statistics				Corrected P-value, Wilcoxon test with Benjamini-Hochberg correction
		Mean_BC	Mean_HCs	SD_BC	SD_HCs	BC vs HCs
SGB.159	Megamonas funiformis	0.99626	0.253999	4.7537	0.974147	0.0316274
SGB.24	Phascolarctobacterium faecium	0.811934	0.180923	1.04315	0.414921	0.00222429
SGB.51	Phocaeicola massiliensis	0.967082	0.365908	1.44623	0.625354	0.00893233
SGB.166	Bacteroides ovatus	0.898706	0.452679	1.59364	0.754991	0.036175
SGB.70	Alistipes shahii	0.669978	0.263345	1.90205	0.313607	0.0402039
SGB.61	Parabacteroides distasonis	0.663299	0.263	1.15706	0.579401	0.00364968
SGB.60	Bacteroides xylanisolvens	0.799889	0.400342	1.63741	0.946075	0.0220309
SGB.154	Veillonella parvula_A	0.301977	0.0244587	0.916206	0.0765366	0.0001478
SGB.63	Prevotella rara	0.32983	0.0762825	0.733844	0.0829225	0.0226666
SGB.52	Prevotella copri	2.17034	1.9349	5.45015	6.98959	0.00811822
SGB.112	Haemophilus_D parainfluenzae	0.172278	0.0257695	0.540106	0.0641516	0.0137757
SGB.77	Bacteroides caccae	0.382287	0.272176	0.438449	0.538735	0.0352234
SGB.201	Veillonella rogosae	0.0795343	0.0116128	0.185475	0.0271466	0.000870985
SGB.311	Bacteroides faecis	0.160422	0.0983486	0.355796	0.23855	0.0246702
SGB.104	Thomasclavelia ramosa	0.0960754	0.0390259	0.201791	0.115895	0.0469569
SGB.3	Parasutterella excrementihominis	0.189644	0.152947	0.252651	0.455437	0.0352234
SGB.149	Alistipes_A hominis	0.0378279	0.0155604	0.10544	0.0420499	0.0434697
SGB.160	Limosilactobacillus vaginalis	0.0183188	0.00202315	0.076992	0.00670459	0.0307793
SGB.113	Sodaliphilus sp004557565	0.0178824	0.0048544	0.0730171	0.00563983	0.0253714
SGB.234	Fimisoma sp900540145	0.025415	0.0130448	0.110517	0.0101114	0.0324955
SGB.309	Jutongia sp003524945	0.00460949	0.0175464	0.00606778	0.0607638	0.0402039
SGB.291	Alloprevotella sp900540885	0.0231754	0.0367558	0.0363637	0.114547	0.020216
SGB.267	Evtepia faecavium	0.0102749	0.0287144	0.0189469	0.0715754	0.044607
SGB.124	Lachnospira sp000436535	0.0546279	0.0736418	0.227196	0.240355	0.0423571
SGB.283	Limosilactobacillus fermentum	0.00764707	0.0313511	0.0205549	0.170506	0.0391626
SGB.72	Mediterraneibacter lactaris	0.148635	0.172727	0.352617	0.399487	0.036175
SGB.300	Prevotella sp002265625	0.0187951	0.0444958	0.0311666	0.207573	0.0208059
SGB.11	Eubacterium_G sp000435815	0.0807399	0.117543	0.220086	0.244758	0.018533
SGB.306	Agathobacter sp900543445	0.0289598	0.0674384	0.0305185	0.168132	0.0214108
SGB.315	Butyribacter hominis	0.00521968	0.044173	0.00711641	0.0797774	0.0014304
SGB.213	Eubacterium_I ramulus_A	0.130448	0.171155	0.146244	0.130713	0.0457693
SGB.243	Blautia_A sp905206915	0.0375924	0.0824776	0.0292275	0.13164	0.0051311
SGB.106	Anaerotignum sp001304995	0.0568367	0.106358	0.110334	0.337489	0.0141972
SGB.255	Schaedlerella hominis	0.0532247	0.107841	0.0301774	0.110158	0.000461056
SGB.38	Faecalimonas phoceensis	0.105108	0.164202	0.205312	0.66275	0.0402039
SGB.301	Oliverpabstia intestinalis	0.067767	0.129719	0.0992929	0.158756	0.0275792
SGB.275	Parabacteroides sp900548175	0.0622823	0.134055	0.112161	0.656827	0.0246702
SGB.188	Blautia_A faecis	0.248094	0.342659	0.229442	0.274424	0.0481704
SGB.35	Oliverpabstia faecicola	0.123021	0.242962	0.317686	0.608482	0.0111218
SGB.101	Hominilimicola fabiformis	0.249197	0.384711	0.387478	0.461214	0.028351
SGB.128	Wujia chipingensis	0.0387874	0.177472	0.100414	0.525587	0.010131
SGB.67	Dorea_A amylophila	0.231091	0.374628	0.255969	0.39684	0.0275792
SGB.209	Blautia_A sp000436615	0.114992	0.265671	0.142862	0.389221	0.0481704
SGB.107	Bariatricus comes	0.197527	0.351543	0.195929	0.317916	0.0150747
SGB.150	Lachnospira sp000437735	0.155071	0.309932	0.383755	0.734924	0.0316274
SGB.194	Blautia stercoris	0.112849	0.280994	0.164449	0.333981	0.00123034
SGB.34	Anaerostipes amylophilus	0.149929	0.358509	0.284705	0.62018	0.0111218
SGB.229	Mediterraneibacter faecis	0.21417	0.602625	0.363503	0.85445	0.0086532
SGB.147	Anaerobutyricum hallii	0.294439	0.780785	0.277939	1.01484	0.0494102
SGB.85	Agathobacter faecis	0.505663	1.05218	0.972181	1.25573	0.00479729
SGB.39	Blautia_A wexlerae	1.18243	3.25387	1.05214	3.76699	0.00306556

## Sheet: Table S4
Table S4. Differential species-level genome bins (SGBs) among breast cancer patients across clinical stages
SGB ID	Taxon (Species)	Result statistics				Corrected P-value, Wilcoxon test with Benjamini-Hochberg correction
		Mean_Ⅰ	Mean_Ⅱ	SD_Ⅰ	SD_Ⅱ	Ⅰ vs Ⅱ
SGB.147	Faecousia sp000434635	0.44514	0.157677	0.25409	0.2034	0.000559849
SGB.195	CAG-882 sp003486385	0.0447196	0.00628234	0.065622	0.0113582	0.00240815
SGB.276	Coprococcus sp000433075	0.0030607	0.00791566	0.00230493	0.00729333	0.00534903
SGB.43	Roseburia hominis	2.54082	7.32112	2.73389	6.57214	0.0141803
SGB.137	Alistipes indistinctus	0.911781	0.0403706	2.45027	0.096552	0.0159048
SGB.196	Bacteroides intestinalis	0.253809	0.102009	0.248861	0.105304	0.0247804
SGB.245	Streptococcus pasteurianus	0.0267639	0.0038576	0.0364026	0.00374298	0.0275779
SGB.177	CAG-302 sp000431795	0.266111	0.106998	0.303847	0.104498	0.0275779
SGB.174	Victivallis sp900550905	0.40473	0.00764689	1.40389	0.00665472	0.0416544
SGB.164	Phascolarctobacterium succinatutens	0.357066	0.0946419	0.599534	0.195261	0.0460008
SGB ID	Taxon (Species)	Result statistics				Corrected P-value, Wilcoxon test with Benjamini-Hochberg correction
		Mean_Ⅰ	Mean_Ⅲ	SD_Ⅰ	SD_Ⅲ	Ⅰ vs Ⅲ
SGB.197	CAG-882 sp000435595	0.191842	0.0512039	0.214895	0.0683123	0.00400014
SGB.156	Akkermansia muciniphila	0.125256	0.0428791	0.358294	0.106398	0.00400014
SGB.188	CAG-269 sp001916005	0.33935	0.111669	0.241109	0.0878396	0.00400014
SGB.103	Alistipes shahii	0.112126	0.0462836	0.0965385	0.0284217	0.00484876
SGB.26	Acidaminococcus hominis	0.952628	0.263053	0.838031	0.726426	0.00484876
SGB.244	Blautia hansenii	0.0428869	0.00869404	0.047056	0.00597326	0.00484876
SGB.186	Megamonas funiformis	0.0173675	0.00334967	0.0221792	0.00375831	0.0058571
SGB.205	Dialister invisus	0.0865999	0.213015	0.259089	0.599818	0.0058571
SGB.73	Fusicatenibacter saccharivorans	0.585574	0.0101235	1.40465	0.00840615	0.0058571
SGB.174	Victivallis sp900550905	0.40473	0.00517576	1.40389	0.00448177	0.00705073
SGB.177	CAG-302 sp000431795	0.266111	0.0622046	0.303847	0.0563205	0.00705073
SGB.211	Metalachnospira sp902406135	0.157988	0.0122879	0.500663	0.0323253	0.00705073
SGB.137	Alistipes indistinctus	0.911781	0.0119833	2.45027	0.0092092	0.00845842
SGB.262	unclassified	0.00843708	0.00420879	0.00821376	0.00894317	0.00845842
SGB.167	Thomasclavelia ramosa	0.0288777	0.00614589	0.0565117	0.00431511	0.00845842
SGB.31	Lachnospira sp000436535	0.305717	0.0717005	0.456735	0.102634	0.00845842
SGB.84	Faecalibacterium sp900539945	2.93359	0.0127547	6.83282	0.00766145	0.0101123
SGB.223	Ruminococcus sp000433635	0.0432373	0.00522771	0.121897	0.00455222	0.0120483
SGB.143	Eubacterium sp000436835	0.157118	0.0230789	0.290834	0.0176936	0.0120483
SGB.267	Coprobacter secundus	0.00902081	0.0046548	0.00301205	0.00325131	0.0120483
SGB.189	Bacteroides clarus	0.0212371	0.00842833	0.0133853	0.00583104	0.0120483
SGB.91	Bacteroides fluxus	0.183444	0.128939	0.277644	0.298549	0.0120483
SGB.164	Phascolarctobacterium succinatutens	0.357066	0.0526135	0.599534	0.129292	0.0143059
SGB.182	Dysosmobacter sp900544615	0.200336	0.0263277	0.255662	0.0511533	0.0143059
SGB.138	Gemmiger sp900540595	0.0425953	0.00148267	0.145896	0.00113835	0.0143059
SGB.95	Collinsella sp900764955	0.038154	0.00506953	0.0860324	0.0037638	0.0143059
SGB.297	Vescimonas sp900545585	0.0758986	0.00347006	0.211278	0.00445313	0.0143059
SGB.225	Aphodocola sp900547225	0.162123	0.0337884	0.307303	0.0606641	0.0169287
SGB.222	Agathobaculum hominis	0.12121	0.0322743	0.160624	0.0231215	0.0169287
SGB.292	Intestinimonas butyriciproducens	0.0431366	0.0125375	0.0661964	0.0236246	0.0169287
SGB.184	CAG-245 sp900552135	0.154293	0.0501049	0.148237	0.0676201	0.0169287
SGB.30	Bacteroides salyersiae	0.166453	0.0299813	0.228981	0.0160984	0.0169287
SGB.241	Anaerostipes sp900066705	0.0552744	0.00632417	0.120547	0.00405229	0.0169287
SGB.90	Lachnospira hominis	0.235252	0.00384383	0.620898	0.00513883	0.0199645
SGB.96	Prevotella sp000434975	0.0269526	0.000462437	0.104237	0.000440109	0.023465
SGB.185	CAG-302 sp934162325	0.0587709	0.00116821	0.216235	0.000725326	0.023465
SGB.53	Fusobacterium sp900541465	0.0371874	0.00109315	0.127777	0.000995972	0.0274863
SGB.243	Enterocloster bolteae	0.0463381	0.0217372	0.025994	0.0179742	0.0274863
SGB.76	Dorea sp019421265	0.0903318	0.00524077	0.246927	0.0064215	0.0274863
SGB.187	Coprococcus aceti	0.00377962	0.00107564	0.00405608	0.00120457	0.0274863
SGB.10	Bifidobacterium pseudocatenulatum	0.681942	0.0503999	1.39361	0.125076	0.0274863
SGB.108	Dorea longicatena	0.580213	0.280382	0.894332	0.708732	0.0274863
SGB.224	Stercorousia sp000437435	0.087512	0.017194	0.152509	0.0274199	0.0274863
SGB.6	Fimivicinus sp900544715	0.701453	0.373468	0.695319	0.969944	0.0320887
SGB.290	Ruminococcus sp003438075	0.0089563	0.00251844	0.0108021	0.0034788	0.0320887
SGB.139	Limisoma sp900544305	0.0507938	0.00407745	0.134208	0.00283699	0.0320887
SGB.59	Roseburia inulinivorans	0.108938	0.0184396	0.298336	0.025336	0.0320887
SGB.165	Clostridium innocuum	0.0584408	0.00517654	0.0904566	0.00551794	0.0320887
SGB.310	Bifidobacterium breve	0.0166724	0.000736507	0.0554103	0.000705615	0.0373364
SGB.146	Parabacteroides segnis	0.125214	0.0270736	0.216228	0.0459372	0.0373364
SGB.141	Pyramidobacter piscolens	0.0534823	0.000829019	0.121515	0.00107235	0.0373364
SGB.176	CAG-177 sp003514385	0.0287531	0.00226293	0.0934306	0.00206361	0.0373364
SGB.208	Enterocloster sp001517625	0.158821	0.00819798	0.218826	0.00536574	0.0373364
SGB.134	Alistipes hominis	0.100236	0.0178049	0.185783	0.0285736	0.0373364
SGB.21	Phascolarctobacterium faecium	0.344824	0.0882204	0.436324	0.201036	0.0373364
SGB.199	COE1 sp001916965	0.0758488	0.0411417	0.118528	0.0968559	0.0432975
SGB.271	Anaerotignum sp001304995	0.00393903	0.000974197	0.00695926	0.00106531	0.0432975
SGB.181	Bifidobacterium adolescentis	0.133496	0.000697174	0.527766	0.000827402	0.0432975
SGB.136	CAG-170 sp000432135	0.120151	0.000771673	0.336747	0.000923793	0.0432975
SGB.82	Lachnospira sp000436475	0.139281	0.00841452	0.483145	0.00899362	0.0432975
SGB.258	Butyricimonas synergistica	0.00887286	0.00307514	0.00863913	0.00288452	0.0432975
SGB.249	CAG-269 sp000431335	0.0072584	0.00337205	0.00663164	0.00346101	0.0432975
SGB.170	Megasphaera sp000417505	0.761956	0.039965	1.33626	0.0854512	0.0432975
SGB.85	Clostridium sp900539375	0.639626	0.408968	1.16914	0.908234	0.0432975
SGB.240	Otoolea sp000435655	0.112587	0.165082	0.176938	0.44747	0.0432975
SGB ID	Taxon (Species)	Result statistics				Corrected P-value, Wilcoxon test with Benjamini-Hochberg correction
		Mean_Ⅱ	Mean_Ⅲ	SD_Ⅱ	SD_Ⅲ	Ⅱ vs Ⅲ
SGB.113	Hominisplanchenecus faecis	0.00893848	0.00312896	0.00713149	0.00172223	0.00267241
SGB.53	Fusobacterium sp900541465	0.00797627	0.00109315	0.0139072	0.000995972	0.00777143
SGB.103	Alistipes shahii	0.174183	0.0462836	0.233367	0.0284217	0.00949797
SGB.197	CAG-882 sp000435595	0.201616	0.0512039	0.275816	0.0683123	0.00949797
SGB.167	Thomasclavelia ramosa	0.140867	0.00614589	0.466666	0.00431511	0.0115587
SGB.271	Anaerotignum sp001304995	0.00324231	0.000974197	0.00264214	0.00106531	0.016902
SGB.205	Dialister invisus	0.0793549	0.213015	0.195119	0.599818	0.0203095
SGB.187	Coprococcus aceti	0.0385035	0.00107564	0.130845	0.00120457	0.0203095
SGB.62	Gemmiger qucibialis	0.630847	0.159696	0.859613	0.304433	0.0243016
SGB.161	Duodenibacillus intestinigallinarum	0.112751	0.0110686	0.320999	0.012371	0.0243016
SGB.244	Blautia hansenii	0.0390503	0.00869404	0.045581	0.00597326	0.0243016
SGB.240	Otoolea sp000435655	0.0503435	0.165082	0.0649394	0.44747	0.0243016
SGB.26	Acidaminococcus hominis	1.24055	0.263053	1.6325	0.726426	0.0343598
SGB.10	Bifidobacterium pseudocatenulatum	0.637162	0.0503999	1.04144	0.125076	0.0343598
SGB.182	Dysosmobacter sp900544615	0.0807741	0.0263277	0.0923575	0.0511533	0.0406021
SGB.211	Metalachnospira sp902406135	0.108122	0.0122879	0.216519	0.0323253	0.0406021
SGB.229	Faecalibacterium prausnitzii	0.315343	0.0457193	0.454307	0.0525098	0.0477802
SGB.156	Akkermansia muciniphila	0.192126	0.0428791	0.512287	0.106398	0.0477802
SGB.139	Limisoma sp900544305	0.0180695	0.00407745	0.0397813	0.00283699	0.0477802

## Sheet: Table S5
Table S5. Differentially Abundant Viral Operational Taxonomic Units (vOTUs) in Breast Cancer (BC) Patients Compared to Healthy Controls (HCs)
vOTU ID	Taxon (Family)	Result statistics				Corrected P-value, Wilcoxon test with Benjamini-Hochberg correction
		Mean_BC	Mean_HCs	SD_BC	SD_HCs	BC vs HCs
vOTU-27113	Microviridae	4.89962	13.6601	4.4451	20.6969	0.00222093
vOTU-27854	Microviridae	0	0.624722	0	1.59568	0.00360819
vOTU-73139	Microviridae	0.0175348	0.294686	0.109505	0.645052	0.00388033
vOTU-19964	Microviridae	1.24806	9.50147	2.98952	42.767	0.0115182
vOTU-35882	Microviridae	1.59883	2.29335	3.32035	2.73047	0.0129791
vOTU-73139	Microviridae	0.821308	2.37001	0.86752	3.8087	0.0249842
vOTU-66451	Microviridae	0.173958	0	0.561371	0	0.0294711
vOTU-66451	Microviridae	1.51509	0.882017	2.58521	2.53096	0.0431539
vOTU-35882	Microviridae	3.06599	5.63199	3.23504	5.98281	0.0474977
vOTU-42261	Myoviridae	2.62017	5.24762	5.37186	6.21437	0.00512229
vOTU-37703	Myoviridae	7.74138	12.7379	5.18399	11.1171	0.00605784
vOTU-30031	Myoviridae	4.75835	12.13	8.08197	16.0326	0.00612814
vOTU-59670	Myoviridae	3.89412	7.23455	2.85673	5.93293	0.00966027
vOTU-70391	Myoviridae	0.0138462	1.51147	0.0864697	8.19152	0.0155091
vOTU-36190	Myoviridae	0.398278	0	1.28375	0	0.0163283
vOTU-34520	Myoviridae	0.25137	0	0.797482	0	0.0163283
vOTU-38212	Myoviridae	1.10597	0	4.80933	0	0.0163283
vOTU-33561	Myoviridae	0.0130886	0.354162	0.0573266	1.03157	0.01876
vOTU-56645	Myoviridae	1.59545	0.17978	3.70036	0.813193	0.0190364
vOTU-66318	Myoviridae	0.426587	0.563634	2.66404	1.39528	0.0203494
vOTU-69516	Myoviridae	0.36457	0.0631873	0.919407	0.286361	0.0208285
vOTU-59670	Myoviridae	2.30388	4.03734	2.85201	4.90193	0.0238482
vOTU-04623	Myoviridae	0.939364	1.67811	1.06344	1.44177	0.0246462
vOTU-51482	Myoviridae	0.179001	0.0454018	0.456907	0.268601	0.0250453
vOTU-76086	Myoviridae	0.841262	0.210738	2.36162	0.77957	0.025058
vOTU-11362	Myoviridae	0.572303	0	2.22274	0	0.0294711
vOTU-37266	Myoviridae	0.792653	0	3.42166	0	0.0294711
vOTU-38803	Myoviridae	0.846339	1.08992	2.29436	1.24991	0.0303947
vOTU-59670	Myoviridae	0	0.803441	0	2.66305	0.0311681
vOTU-70104	Myoviridae	0	0.148832	0	0.47012	0.0311681
vOTU-38272	Myoviridae	0	0.161996	0	0.594768	0.0311681
vOTU-32932	Myoviridae	0	0.849417	0	3.80467	0.0311681
vOTU-76549	Myoviridae	0	1.06844	0	3.95218	0.0311681
vOTU-35790	Myoviridae	0.0875111	1.82963	0.546506	6.80523	0.0321199
vOTU-59670	Myoviridae	3.84025	4.98595	4.03707	2.9785	0.034146
vOTU-70391	Myoviridae	1.01328	1.93749	2.26473	3.37753	0.0351037
vOTU-21606	Myoviridae	6.50498	9.09914	3.98494	6.0167	0.0371429
vOTU-33561	Myoviridae	0.0175751	0.216212	0.0776685	0.571459	0.038539
vOTU-30031	Myoviridae	2.93203	5.77538	2.70337	6.00437	0.0392023
vOTU-69679	Myoviridae	1.80786	0.814646	4.42443	3.48014	0.0402055
vOTU-30031	Myoviridae	8.83317	16.7929	8.1278	17.4302	0.0457131
vOTU-58926	Myoviridae	0.849945	0.430297	4.8733	0.925155	0.0474647
vOTU-23345	Myoviridae	0.384531	0.30574	2.03397	0.686959	0.0493841
vOTU-27208	Siphoviridae	0.780344	3.46392	3.11921	10.9373	0.000448028
vOTU-17789	Siphoviridae	0.106194	2.74225	0.400678	5.60085	0.000511574
vOTU-37187	Siphoviridae	4.68694	10.9613	6.38338	12.3767	0.000628089
vOTU-35967	Siphoviridae	2.20118	5.37231	5.48055	7.07591	0.000841424
vOTU-38822	Siphoviridae	1.09106	3.53978	1.28933	4.93442	0.00105668
vOTU-38822	Siphoviridae	4.54751	15.2944	3.97557	21.0898	0.00126886
vOTU-06598	Siphoviridae	2.49507	7.08227	2.29002	9.87571	0.00191076
vOTU-61813	Siphoviridae	1.34187	2.96781	2.40393	2.96152	0.00193664
vOTU-64114	Siphoviridae	4.08905	11.8873	3.63713	14.5717	0.00198942
vOTU-20767	Siphoviridae	2.81696	5.84346	5.72206	6.71317	0.002112
vOTU-58051	Siphoviridae	6.59784	19.5213	5.98193	27.9704	0.00221841
vOTU-54151	Siphoviridae	2.7678	5.97907	5.79981	5.90414	0.00243878
vOTU-05379	Siphoviridae	1.35871	0.76162	1.89884	3.06431	0.00277334
vOTU-37793	Siphoviridae	5.7698	10.3854	5.48751	8.29157	0.00333784
vOTU-56969	Siphoviridae	4.42549	11.5955	4.47885	14.7487	0.00339655
vOTU-51946	Siphoviridae	3.78849	5.12961	5.83928	3.51797	0.00412655
vOTU-49919	Siphoviridae	2.98507	0.21253	7.64967	0.554472	0.00424443
vOTU-01068	Siphoviridae	6.97726	4.00164	4.90142	4.1039	0.00438322
vOTU-59457	Siphoviridae	1.33173	0	4.18418	0	0.00492452
vOTU-32458	Siphoviridae	1.26632	0	3.7311	0	0.00492452
vOTU-59017	Siphoviridae	0.211101	0.864191	0.800146	1.36643	0.00494231
vOTU-35967	Siphoviridae	0.265994	1.00539	0.739451	1.71657	0.00527349
vOTU-24280	Siphoviridae	3.20831	1.40535	4.85969	2.3621	0.00557151
vOTU-44327	Siphoviridae	1.24875	1.98897	1.49934	1.33934	0.00560713
vOTU-31048	Siphoviridae	7.70179	12.7623	8.29799	10.8732	0.00565133
vOTU-31716	Siphoviridae	0.091671	1.05033	0.460885	2.49631	0.00596539
vOTU-35967	Siphoviridae	2.89445	5.14758	2.47961	3.94078	0.00603835
vOTU-37793	Siphoviridae	33.3802	52.3976	25.6677	38.6115	0.00626067
vOTU-67419	Siphoviridae	0.50426	1.74976	1.11943	2.42067	0.00656706
vOTU-43794	Siphoviridae	0.78932	1.4823	2.59714	2.28927	0.00711021
vOTU-62018	Siphoviridae	0	0.212044	0	0.769995	0.00745177
vOTU-35967	Siphoviridae	4.98055	7.69511	3.48667	4.49513	0.00837225
vOTU-51683	Siphoviridae	2.04289	6.88485	2.33917	14.6746	0.00838733
vOTU-59210	Siphoviridae	2.66926	4.3742	2.24046	3.25522	0.00907175
vOTU-26158	Siphoviridae	1.71559	0.391037	3.0592	1.12008	0.00913321
vOTU-43908	Siphoviridae	0.468343	0.875499	1.23973	1.26095	0.00919211
vOTU-48188	Siphoviridae	0.169668	0.777548	0.422509	1.30237	0.0100173
vOTU-15688	Siphoviridae	0.107791	0.81675	0.337168	1.91304	0.0101428
vOTU-31048	Siphoviridae	0.183977	0.633221	0.500296	0.938068	0.0122104
vOTU-00687	Siphoviridae	2.47332	1.77566	3.41514	4.74823	0.0125235
vOTU-48716	Siphoviridae	0.717474	0.189526	1.39137	0.525548	0.0129881
vOTU-71895	Siphoviridae	0.120236	0.501376	0.306334	0.792865	0.0132004
vOTU-71918	Siphoviridae	0.0706825	0.481689	0.321893	1.07759	0.0139718
vOTU-40872	Siphoviridae	7.59812	13.3467	6.45096	10.542	0.0141571
vOTU-43908	Siphoviridae	0.194614	0.49622	0.661906	0.992706	0.0148187
vOTU-33848	Siphoviridae	0	0.236983	0	0.744512	0.0152688
vOTU-63584	Siphoviridae	4.51114	6.0593	3.70414	21.7638	0.0154393
vOTU-11101	Siphoviridae	0.789864	0	2.23437	0	0.0163283
vOTU-49913	Siphoviridae	0.620821	0.137019	1.22869	0.407765	0.016966
vOTU-37191	Siphoviridae	0.0624725	0.570557	0.39014	1.89642	0.017308
vOTU-74158	Siphoviridae	4.43001	8.11519	3.71563	9.33032	0.0174511
vOTU-19372	Siphoviridae	0.0522369	0.309655	0.203902	0.853257	0.0175462
vOTU-21451	Siphoviridae	0.581452	0.00814839	1.54658	0.0482065	0.0175874
vOTU-73727	Siphoviridae	2.60454	6.41816	2.90235	6.97999	0.0180193
vOTU-31254	Siphoviridae	0.759913	1.30753	1.17287	1.24001	0.0210073
vOTU-39577	Siphoviridae	0.359434	1.39868	0.75177	2.87699	0.0222954
vOTU-29390	Siphoviridae	0.0478471	0.521561	0.253372	1.24696	0.022763
vOTU-39577	Siphoviridae	0.30728	1.00977	1.09785	1.80696	0.0227792
vOTU-19098	Siphoviridae	0.155095	0.573725	0.55798	1.09708	0.0229745
vOTU-53979	Siphoviridae	0.375897	1.26613	0.734363	2.38682	0.0249725
vOTU-43794	Siphoviridae	9.91414	15.9081	14.0707	17.5574	0.0252803
vOTU-20359	Siphoviridae	0.967207	2.81351	1.58823	4.08254	0.0255118
vOTU-62018	Siphoviridae	0.0911137	0.377013	0.415969	0.811841	0.0274883
vOTU-30257	Siphoviridae	0.0501638	0.368423	0.239962	0.710923	0.0277056
vOTU-21693	Siphoviridae	10.0045	6.41163	11.1049	9.72628	0.0279258
vOTU-43908	Siphoviridae	0.246473	0.338941	0.971488	0.624421	0.0280363
vOTU-34506	Siphoviridae	1.23445	3.11549	2.84214	4.3243	0.0283689
vOTU-41922	Siphoviridae	0.0356385	1.35387	0.222562	5.40269	0.0288477
vOTU-59472	Siphoviridae	0.0268247	0.536894	0.16752	1.25221	0.0288477
vOTU-33257	Siphoviridae	1.58489	0.616217	3.91267	2.5107	0.0291288
vOTU-37126	Siphoviridae	2.03921	0.295964	6.98588	0.81164	0.02921
vOTU-49141	Siphoviridae	0.170353	0	0.626652	0	0.0294711
vOTU-36384	Siphoviridae	0.254862	0	0.770267	0	0.0294711
vOTU-15473	Siphoviridae	0.174408	0	0.663441	0	0.0294711
vOTU-06585	Siphoviridae	0.619516	0	3.28989	0	0.0294711
vOTU-54917	Siphoviridae	0.338642	0	1.00301	0	0.0294711
vOTU-09872	Siphoviridae	2.47404	3.7907	2.27842	2.88664	0.0296037
vOTU-58650	Siphoviridae	0.0653334	0.46349	0.318221	1.5536	0.030153
vOTU-53979	Siphoviridae	0.131245	0.397382	0.373973	0.676549	0.0302312
vOTU-59819	Siphoviridae	0.214154	0.791779	0.70232	1.97015	0.0303153
vOTU-26947	Siphoviridae	3.51871	1.13587	5.65677	2.44976	0.0308976
vOTU-00145	Siphoviridae	0	0.327272	0	1.03568	0.0311681
vOTU-45402	Siphoviridae	0	1.07812	0	5.43624	0.0311681
vOTU-04030	Siphoviridae	0	2.21021	0	10.6185	0.0311681
vOTU-14044	Siphoviridae	0	1.49442	0	6.33826	0.0311681
vOTU-24801	Siphoviridae	0	0.139484	0	0.494203	0.0311681
vOTU-16471	Siphoviridae	0	1.56966	0	7.27426	0.0311681
vOTU-21433	Siphoviridae	0	0.194938	0	0.700581	0.0311681
vOTU-02544	Siphoviridae	0	0.207596	0	0.801626	0.0311681
vOTU-04061	Siphoviridae	0	0.202035	0	0.723207	0.0311681
vOTU-29298	Siphoviridae	0	0.962021	0	3.25778	0.0311681
vOTU-60209	Siphoviridae	0.0244649	0.643539	0.152784	1.94975	0.0321199
vOTU-76271	Siphoviridae	0.426448	0.116859	0.845771	0.332777	0.0326519
vOTU-39577	Siphoviridae	0.0664473	0.535775	0.414963	1.32532	0.0338719
vOTU-26324	Siphoviridae	0.311975	0.0492499	0.638016	0.168028	0.0345253
vOTU-26239	Siphoviridae	3.85291	1.27963	6.25629	2.34622	0.035436
vOTU-04094	Siphoviridae	0.544648	0.0541472	1.4418	0.320339	0.0358253
vOTU-18203	Siphoviridae	0.105622	0.679827	0.659611	2.10692	0.0376221
vOTU-14576	Siphoviridae	0.933845	0.0528399	3.2463	0.312605	0.0395197
vOTU-48150	Siphoviridae	0.117332	0.237056	0.732739	0.635789	0.0396261
vOTU-62625	Siphoviridae	0.73074	0.119566	2.19018	0.495472	0.0398199
vOTU-27412	Siphoviridae	0.145519	0.539796	0.592839	1.63343	0.0420791
vOTU-39568	Siphoviridae	1.29855	2.49605	1.82954	3.03291	0.0425458
vOTU-58898	Siphoviridae	0.388712	0.0913528	1.21198	0.54045	0.0435326
vOTU-59812	Siphoviridae	1.02674	2.11425	2.80993	3.92947	0.0435636
vOTU-75670	Siphoviridae	3.40946	0.360735	13.872	1.07256	0.0439424
vOTU-29602	Siphoviridae	0.0346574	2.08174	0.169656	10.6079	0.044234
vOTU-51946	Siphoviridae	0.280435	2.15561	1.52396	5.52579	0.044234
vOTU-02859	Siphoviridae	0.145975	0.0517484	0.371617	0.306148	0.0456648
vOTU-68000	Siphoviridae	3.11354	1.58017	3.6559	2.38208	0.0457296
vOTU-41487	Siphoviridae	0.518135	1.56929	1.69801	3.85901	0.0463614
vOTU-17741	Siphoviridae	0.9197	0.0239594	2.17574	0.100109	0.0470462
vOTU-75693	Siphoviridae	0.448513	0.798699	2.01617	1.77152	0.0474647
vOTU-56315	Siphoviridae	0.664401	1.37293	1.95023	3.17147	0.0476508
vOTU-18884	Siphoviridae	0.620182	1.30417	1.07263	1.80986	0.0484365
vOTU-74424	Siphoviridae	4.17983	1.50235	11.2942	2.87412	0.0488054
vOTU-12670	Siphoviridae	0.583639	2.97895	2.1302	6.132	0.049052
vOTU-57759	Siphoviridae	0.623182	2.49921	2.0471	10.0254	0.0491691
vOTU-60441	Siphoviridae	4.86347	9.34761	9.17797	13.6545	0.0492082
vOTU-45185	Siphoviridae	8.46456	17.7237	8.40166	19.34	0.0492688
vOTU-02069	Siphoviridae	0.158342	0.512834	0.520799	1.22345	0.0497603

## Sheet: Table S6
Table S6. Spearman Correlation Networks Between Bacterial Species and Gut Phage Families in Breast Cancer Patients and Healthy Controls
Breast cancer patients (BC)				Healthy controls (HCs)
Bacterial species	Phage family	Correlation	P-value	Bacterial species	Phage family	Correlation	P-value
Veillonella parvula_A	Circoviridae	0.36663	0.027852	Parasutterella excrementihominis	Adenoviridae	0.534995	0.000538952
Bacteroides ovatus	Circoviridae	0.368184	0.0271468	Evtepia faecavium	Adenoviridae	0.985112	3.96557e-29
Haemophilus_D parainfluenzae	Circoviridae	0.391215	0.0183067	Fimisoma sp900540145	Adenoviridae	0.997801	4.91542e-44
Anaerotignum sp001304995	Circoviridae	0.441515	0.00702468	Anaerobutyricum hallii	Circoviridae	0.338385	0.0377088
Anaerostipes amylophilus	Circoviridae	0.442379	0.00690128	Lachnospira sp000437735	Circoviridae	0.363846	0.0247321
Bacteroides caccae	Circoviridae	0.442425	0.00689471	Prevotella sp002265625	Circoviridae	0.460661	0.00360902
Veillonella rogosae	Circoviridae	0.459025	0.00486277	Blautia_A wexlerae	crAss-phage	-0.328222	0.0442384
Parabacteroides distasonis	Circoviridae	0.47625	0.00332287	Sodaliphilus sp004557565	crAss-phage	0.321113	0.0493268
Parasutterella excrementihominis	Circoviridae	0.489561	0.00244243	Mediterraneibacter lactaris	crAss-phage	0.329699	0.0432363
Eubacterium_G sp000435815	Circoviridae	0.500228	0.00189138	Fimisoma sp900540145	crAss-phage	0.446751	0.00492686
Dorea_A amylophila	Circoviridae	0.540153	0.000672759	Evtepia faecavium	crAss-phage	0.478047	0.00240116
Bariatricus comes	crAss-phage	0.405008	0.0142735	Bacteroides caccae	crAss-phage	0.526079	0.000692995
Lachnospira sp000437735	crAss-phage	0.424887	0.00979336	Mediterraneibacter lactaris	Inoviridae	0.331427	0.0420871
Alistipes shahii	crAss-phage	0.454682	0.00533668	Agathobacter faecis	Inoviridae	0.361536	0.0257306
Blautia stercoris	Inoviridae	-0.362279	0.0299066	COE1 sp001916965	Inoviridae	0.593884	8.47242e-05
Evtepia faecavium	Inoviridae	0.375685	0.0239465	Faecalimonas phoceensis	Metaviridae	0.426799	0.00753449
Parabacteroides sp900548175	Inoviridae	0.43991	0.00725871	Anaerotignum sp001304995	Metaviridae	0.684775	2.11841e-06
Anaerobutyricum hallii	Microviridae	0.359641	0.0312124	Agathobacter sp900543445	Microviridae	0.365754	0.0239317
Thomasclavelia ramosa	Microviridae	0.450709	0.00580457	Megamonas funiformis	Microviridae	0.522849	0.000757774
Blautia_A wexlerae	Microviridae	0.475713	0.00336355	Parabacteroides sp900548175	Myoviridae	-0.422789	0.00818168
COE1 sp001916965	Microviridae	0.548726	0.000529726	Bacteroides ovatus	Myoviridae	-0.347428	0.03258
Faecalimonas phoceensis	Microviridae	0.760875	7.19965e-08	Parasutterella excrementihominis	Myoviridae	-0.337983	0.0379507
Bacteroides ovatus	Myoviridae	-0.439192	0.0073655	Bariatricus comes	Myoviridae	0.344361	0.0342509
Thomasclavelia ramosa	Myoviridae	-0.367399	0.0275011	CAG-882 sp000435595	Myoviridae	0.363255	0.0249846
Bacteroides xylanisolvens	Myoviridae	-0.35797	0.0320631	Dorea_A amylophila	Myoviridae	0.363352	0.0249427
Prevotella rara	Myoviridae	-0.354297	0.034	Haemophilus_D parainfluenzae	Myoviridae	0.382888	0.0176612
Sodaliphilus sp004557565	Myoviridae	-0.334882	0.0458854	Blautia_A sp000436615	Myoviridae	0.390238	0.0154297
Agathobacter sp900543445	Myoviridae	0.338637	0.0433577	Mediterraneibacter faecis	Myoviridae	0.39134	0.0151166
Wujia chipingensis	Myoviridae	0.347394	0.037898	Schaedlerella hominis	Myoviridae	0.450163	0.00457011
Oliverpabstia intestinalis	Myoviridae	0.375577	0.0239901	Blautia stercoris	Myoviridae	0.456531	0.00396379
Alistipes shahii	Myoviridae	0.40602	0.0140095	Butyribacter hominis	Myoviridae	0.472018	0.00277225
Megamonas funiformis	Myoviridae	0.409836	0.0130514	Hominilimicola fabiformis	Myoviridae	0.517175	0.000884704
Mediterraneibacter lactaris	Myoviridae	0.411606	0.0126261	Agathobacter sp900543445	Myoviridae	0.594699	8.237e-05
Bariatricus comes	Myoviridae	0.431974	0.00851678	Phocaeicola massiliensis	Papillomaviridae	0.383297	0.0175304
Blautia_A sp000436615	Myoviridae	0.452029	0.00564542	Parasutterella excrementihominis	Papillomaviridae	0.602849	6.18919e-05
Mediterraneibacter lactaris	Papillomaviridae	0.341969	0.0412102	Evtepia faecavium	Papillomaviridae	0.754054	4.60223e-08
Mediterraneibacter faecis	Podoviridae	0.345683	0.0389184	Fimisoma sp900540145	Papillomaviridae	0.793243	2.87514e-09
Blautia_A sp000436615	Podoviridae	0.45981	0.00478107	Blautia_A sp905206915	Podoviridae	0.379559	0.0187578
Prevotella sp002265625	Podoviridae	0.863208	1.25987e-11	Blautia_A faecis	Podoviridae	0.43816	0.0059338
Limosilactobacillus vaginalis	Siphoviridae	-0.374158	0.0245713	Oliverpabstia intestinalis	Siphoviridae	0.333494	0.0407453
Limosilactobacillus fermentum	Siphoviridae	-0.372003	0.025476	Mediterraneibacter faecis	Siphoviridae	0.339093	0.0372844
Faecalimonas phoceensis	Siphoviridae	0.332856	0.047298	Anaerobutyricum hallii	Siphoviridae	0.360197	0.0263247
COE1 sp001916965	Siphoviridae	0.344334	0.039739	Butyribacter hominis	Siphoviridae	0.367099	0.0233806
Blautia_A sp905206915	Siphoviridae	0.368315	0.0270879	Blautia_A faecis	Siphoviridae	0.376279	0.0198933
Blautia_A wexlerae	Siphoviridae	0.371183	0.0258272	Bariatricus comes	Siphoviridae	0.386961	0.0163935
				Blautia_A sp000436615	Siphoviridae	0.388768	0.0158559
				Blautia stercoris	Siphoviridae	0.425284	0.00777363
				Blautia_A sp905206915	Siphoviridae	0.457731	0.00385773
				Hominilimicola fabiformis	Siphoviridae	0.472992	0.00270906
				CAG-303 sp000437755	Siphoviridae	0.479325	0.00232838
				Dorea_A amylophila	Siphoviridae	0.495695	0.00155297
				CAG-882 sp000435595	Siphoviridae	0.541745	0.000443483
				Schaedlerella hominis	Siphoviridae	0.548851	0.000359569
				Agathobacter sp900543445	Siphoviridae	0.597732	7.41268e-05

## Sheet: Table S7
Table S7. Taxonomic Distribution and Abundance of Gut Metabolic Modules (GMMs) Across Bacterial Phyla in Breast Cancer (BC) Patients and Healthy Controls (HC)
Module ID	Annotation	Metabolic category	Mean abundance of SGBs encoding GMMs		Corrected P-value, Wilcoxon test with Benjamini-Hochberg correction	No. of species-level genome bins (SGBs) encoding the module	Proportion of SGBs encoding the module (%)	Normalized module frequency (%)	Actinobacteriota	Firmicutes	Bacteroidota	Cyanobacteriota	Desulfobacterota	Fusobacteriota	Pseudomonadota	Verrucomicrobiota
			Mean_BC	Mean_HC	BC vs HC
GBM057	Corrinoid dependent enzymes	Vitamins	74.9431	75.2213	0.982743	310	96.5732	0.0358423	15	222	53	1	2	1	14	2
GBM043	Acetate synthesis I	SCFAs	70.4686	68.7457	0.209656	305	95.0156	0.0352642	17	223	50	1	2	1	9	2
GBM036	S-Adenosylmethionine (SAM) synthesis	Neurotransmitters	74.0493	75.4471	0.0936818	301	93.7695	0.0348017	17	217	49	1	2	1	12	2
GBM033	Quinolinic acid degradation	Tryptophan and its derivatives	63.311	62.7678	0.905305	293	91.2773	0.0338767	17	206	53	1	2	1	11	2
ADM0021	glutamine degradation II	Amino acids	65.9391	66.3081	0.795208	284	88.4735	0.0328362	16	200	51	1	2	1	11	2
GBM007	Glutamate synthesis II	Amino acids	65.9391	66.3081	0.795208	284	88.4735	0.0328362	16	200	51	1	2	1	11	2
ADM0024	threonine degradation II	Amino acids	71.7348	70.4135	0.304231	279	86.9159	0.0322581	16	198	46	1	2	1	13	2
GBM006	Glutamate synthesis I	Amino acids	67.9184	68.2435	0.516412	277	86.2928	0.0320268	17	196	53	0	2	1	6	2
CDM0005	starch degradation	Monosaccharides	46.0517	46.0858	0.551969	266	82.866	0.030755	14	188	53	1	2	1	5	2
GBM029	ClpB (ATP-dependent chaperone protein)	Other	58.859	58.9911	0.922462	260	80.9969	0.0300613	17	171	52	1	2	1	14	2
ADM0022	serine degradation	Amino acids	66.9048	67.0705	0.795208	252	78.5047	0.0291363	16	168	49	1	1	1	14	2
ADM004	aspartate degradation I	Amino acids	60.9675	57.489	0.0490351	249	77.5701	0.0287895	16	171	51	0	2	1	6	2
ADM0018	cysteine degradation I	Amino acids	63.3347	64.329	0.551969	244	76.0125	0.0282114	14	163	52	0	0	1	12	2
GBM042	PUFAs synthesis (AA, EPA, DHA)	Unsaturated fatty acids	51.9799	55.9222	0.0797753	235	73.2087	0.0271708	2	171	46	0	2	1	13	0
GBM031	17-beta-Estradiol degradation	Other	58.2911	56.6995	0.922462	233	72.5857	0.0269395	9	167	44	0	0	1	10	2
CDM0006	lactose degradation	Disaccharides	55.6185	55.0151	0.913879	227	70.7165	0.0262458	12	154	52	0	0	1	6	2
CDM0017	galactose degradation	Monosaccharides	53.0207	51.7166	0.753804	222	69.1589	0.0256677	14	158	41	1	0	1	5	2
ADM0012	methionine degradation I	Amino acids	29.2418	30.1579	0.705047	193	60.1246	0.0223147	11	124	42	1	2	1	10	2
GBM032	Quinolinic acid synthesis	Tryptophan and its derivatives	50.4054	47.9001	0.673189	192	59.8131	0.0221991	11	122	49	1	2	0	5	2
CDM0009	melibiose degradation	Disaccharides	51.6281	48.9046	0.38694	188	58.567	0.0217366	7	126	47	0	0	1	5	2
CDM0001	arabinoxylan degradation	Polysaccharides	42.5066	38.5244	0.198109	185	57.6324	0.0213898	6	127	48	0	0	0	4	0
ADM0025	arginine degradation I	Amino acids	45.3301	47.0651	0.462094	180	56.0748	0.0208117	0	114	49	1	2	1	11	2
ADM0023	threonine degradation I	Amino acids	43.8656	43.8131	0.681101	179	55.7632	0.020696	6	154	9	0	1	1	6	2
CDM0018	mannose degradation	Monosaccharides	42.1804	39.9924	0.551969	179	55.7632	0.020696	10	108	48	0	1	1	9	2
GBM015	p-Cresol synthesis	Other	41.8234	39.5193	0.260701	175	54.5171	0.0202336	3	116	39	1	2	1	11	2
CDM0015	fructose degradation	Monosaccharides	46.4972	45.5754	0.581255	170	52.9595	0.0196555	0	162	1	0	0	1	6	0
GBM005	Tryptophan synthesis	Tryptophan and its derivatives	39.2893	37.5984	0.530491	170	52.9595	0.0196555	2	118	36	0	2	0	10	2
CDM0002	fructan degradation	Disaccharides	44.3738	42.5204	0.30935	158	49.2212	0.018268	11	108	33	0	0	1	5	0
GBM011	Cortisol degradation	Neurotransmitters	26.2279	24.0388	0.114346	145	45.1713	0.0167649	4	110	25	0	0	1	5	0
ADM0029	arginine degradation V	Amino acids	26.8558	24.4015	0.284322	121	37.6947	0.0139901	10	102	1	0	2	0	6	0
CDM0010	sucrose degradation I	Disaccharides	36.0829	33.2158	0.33039	121	37.6947	0.0139901	11	93	11	0	0	1	5	0
ADM005	aspartate degradation II	Amino acids	26.699	22.945	0.0915836	97	30.2181	0.0112152	4	48	31	0	1	1	12	0
GBM035	Isovaleric acid synthesis II (KADC pathway)	SCFAs	18.5639	16.4598	0.114346	96	29.9065	0.0110995	12	68	9	1	1	0	4	1
GBM052	Butyrate synthesis I	SCFAs	11.5875	10.8564	0.913879	82	25.5452	0.00948086	0	44	37	0	1	0	0	0
GBM047	Acetate degradation	SCFAs	12.3226	12.4506	0.673189	75	23.3645	0.00867152	2	30	39	0	0	0	4	0
ADM009	glycine degradation	Amino acids	13.6028	13.7322	0.689049	74	23.053	0.0085559	0	22	42	1	2	0	5	2
ADM008	alanine degradation II	Amino acids	16.664	15.6854	0.828758	68	21.1838	0.00786218	2	34	29	0	1	0	0	2
CDM0019	rhamnose degradation	Monosaccharides	8.52174	8.27171	1	66	20.5607	0.00763094	2	33	26	0	0	0	5	0
ADM0020	glutamine degradation I	Amino acids	10.0048	10.7667	0.357962	62	19.3146	0.00716846	1	20	33	0	0	1	5	2
GBM055	Propionate synthesis III	SCFAs	6.1157	8.12028	0.0124822	55	17.134	0.00635912	0	11	42	0	0	0	0	2
CDM0021	xylose degradation	Monosaccharides	8.22531	8.23492	0.30935	54	16.8224	0.0062435	5	14	30	0	0	1	4	0
CDM0012	trehalose degradation	Disaccharides	17.7685	19.7265	0.147288	51	15.8879	0.00589664	0	41	4	0	0	1	5	0
GBM040	Menaquinone synthesis (vitamin K2) I	Vitamins	6.96301	7.88804	0.411121	51	15.8879	0.00589664	3	5	35	0	1	0	5	2
ADM0030	histidine degradation	Amino acids	6.50903	7.30019	0.820338	49	15.2648	0.00566539	0	18	27	0	0	0	4	0
CDM0011	sucrose degradation II	Disaccharides	11.0278	10.4025	0.721176	45	14.0187	0.00520291	6	31	0	0	0	0	6	2
GBM038	Inositol degradation	Vitamins	14.4178	13.7548	0.468704	44	13.7072	0.00508729	1	27	9	0	0	0	5	2
GBM054	Propionate synthesis II	SCFAs	16.596	14.5711	0.314525	41	12.7726	0.00474043	0	37	0	0	0	1	3	0
GBM022	GABA synthesis III	Neurotransmitters	6.09124	6.95838	0.289214	41	12.7726	0.00474043	4	5	29	0	0	0	1	2
GBM003	Melatonin synthesis	Neurotransmitters	13.2251	14.0343	0.251644	38	11.838	0.00439357	8	25	0	0	0	0	5	0
CDM0016	fucose degradation	Disaccharides	8.64306	9.00547	0.530491	38	11.838	0.00439357	0	30	0	0	0	1	5	2
GBM039	g-Hydroxybutyric acid (GHB) degradation	Neurotransmitters	9.94699	8.7474	0.509446	36	11.215	0.00416233	1	30	1	0	0	0	4	0
CDM0020	ribose degradation	Monosaccharides	8.28423	10.6243	0.0659874	35	10.9034	0.00404671	1	29	0	0	0	1	4	0
GBM019	GABA degradation	Neurotransmitters	10.7911	7.92162	0.144292	35	10.9034	0.00404671	3	26	0	0	1	0	5	0
CDM0004	pectine degradation II	Polysaccharides	5.12676	4.91804	0.713096	32	9.96885	0.00369985	0	19	10	0	0	1	2	0
CDM0008	maltose degradation	Disaccharides	8.70515	6.78182	0.130009	27	8.41121	0.00312175	0	19	8	0	0	0	0	0
GBM037	Inositol synthesis	Vitamins	3.96913	4.20409	0.475367	25	7.78816	0.00289051	4	0	21	0	0	0	0	0
GBM049	Tryptophan degradation	Tryptophan and its derivatives	4.30181	4.08228	0.778569	24	7.47664	0.00277489	0	7	15	0	0	0	2	0
ADM0028	arginine degradation IV	Amino acids	2.16302	2.48013	0.0194918	23	7.16511	0.00265927	0	10	11	0	0	0	2	0
ADM0013	methionine degradation II	Amino acids	5.20048	6.15611	0.566521	23	7.16511	0.00265927	3	19	0	0	0	1	0	0
GBM053	Butyrate synthesis II	SCFAs	9.38276	8.70659	0.665312	23	7.16511	0.00265927	0	20	2	0	0	1	0	0
ADM0014	proline degradation	Amino acids	5.03884	4.14731	0.965495	21	6.54206	0.00242803	0	4	9	0	1	0	5	2
CDM0003	pectin degradation I	Disaccharides	4.91148	5.41796	0.225798	21	6.54206	0.00242803	0	16	4	0	0	0	1	0
GBM027	Nitric oxide degradation I (NO dioxygenase)	Other	4.86432	7.58463	0.00858918	21	6.54206	0.00242803	0	12	0	0	0	1	8	0
GBM045	Acetate synthesis III	SCFAs	4.97228	7.89485	0.00326505	20	6.23053	0.00231241	0	14	5	0	0	1	0	0
ADM0010	isoleucine degradation	Amino acids	5.81855	4.41777	0.135585	19	5.919	0.00219679	0	13	0	0	1	0	5	0
ADM0019	cysteine degradation II	Amino acids	3.54878	3.26402	0.314525	18	5.60748	0.00208117	2	10	0	0	0	0	6	0
ADM003	tyrosine degradation II	Amino acids	3.95086	5.12847	0.147288	15	4.6729	0.0017343	0	6	4	0	0	1	2	2
CDM0007	lactose and galactose degradation	Polysaccharides	5.84247	6.61758	0.392902	15	4.6729	0.0017343	7	8	0	0	0	0	0	0
CDM0014	arabinose degradation	Disaccharides	2.26493	2.55759	0.156561	15	4.6729	0.0017343	0	2	8	0	0	0	5	0
ADM007	alanine degradation I	Amino acids	2.1211	2.34638	0.198109	14	4.36137	0.00161868	0	7	0	0	0	0	7	0
GBM017	IPA synthesis (Clostridium sporogenes pathway)	Other	3.88626	4.0936	0.436178	14	4.36137	0.00161868	0	10	0	0	0	1	3	0
ADM0031	lysine degradation I	Amino acids	1.46831	1.868	0.566521	13	4.04984	0.00150306	0	11	2	0	0	0	0	0
ADM0015	valine degradation	Amino acids	4.90757	3.44885	0.256145	13	4.04984	0.00150306	0	8	0	0	1	0	4	0
ADM0032	lysine degradation II	Amino acids	2.21997	2.36958	0.0895233	12	3.73832	0.00138744	0	6	0	0	0	0	6	0
GBM058	Secondary bile acid biosynthesis I	Bile acids	1.80505	2.27114	0.442577	12	3.73832	0.00138744	0	1	10	0	0	1	0	0
GBM051	Glutamate degradation II	Amino acids	2.74482	2.23446	0.229969	11	3.42679	0.00127182	0	8	0	0	0	1	2	0
ADM006	glutamate degradation III	Amino acids	2.74482	2.23446	0.229969	11	3.42679	0.00127182	0	8	0	0	0	1	2	0
ADM002	tyrosine degradation I	Amino acids	7.16697	5.09203	0.169605	10	3.11526	0.0011562	0	8	0	0	0	0	2	0
CDM0013	allose degradation	Polysaccharides	1.05259	0.519654	0.468704	8	2.49221	0.000924962	1	5	0	0	0	0	2	0
GBM041	Menaquinone synthesis (vitamin K2) II (alternative pathway: futalosine pathway)	Vitamins	0.701811	0.774114	0.974118	8	2.49221	0.000924962	0	0	8	0	0	0	0	0
GBM009	Histamine synthesis	Amino acids	2.06837	2.1337	0.745603	6	1.86916	0.000693722	1	2	3	0	0	0	0	0
GBM023	Dopamine degradation	Neurotransmitters	2.09181	1.54424	0.862623	6	1.86916	0.000693722	0	2	0	0	0	0	4	0
GBM001	Serotonin synthesis I	Neurotransmitters	2.54118	1.58435	0.0569886	6	1.86916	0.000693722	0	6	0	0	0	0	0	0
ADM0026	arginine degradation II	Amino acids	1.45263	1.49564	0.213611	5	1.55763	0.000578102	0	0	0	0	0	0	5	0
ADM001	phenylalanine degradation	Amino acids	1.15963	1.34357	0.162984	5	1.55763	0.000578102	0	0	0	0	0	0	5	0
GBM021	GABA synthesis II	Neurotransmitters	1.45263	1.49564	0.213611	5	1.55763	0.000578102	0	0	0	0	0	0	5	0
GBM012	Dopamine synthesis	Neurotransmitters	2.51458	1.55921	0.0675954	5	1.55763	0.000578102	0	5	0	0	0	0	0	0
GBM028	Nitric oxide degradation II (NO reductase)	Other	0.615886	0.734805	0.0251783	5	1.55763	0.000578102	0	3	1	0	0	0	1	0
GBM010	Histamine degradation	Amino acids	1.32008	1.29978	0.17299	4	1.24611	0.000462481	0	0	0	0	0	0	4	0
GBM048	Propionate synthesis I	SCFAs	0.958441	1.28598	0.104757	4	1.24611	0.000462481	0	1	0	0	0	0	3	0
GBM020	GABA synthesis I	Neurotransmitters	1.39626	1.48098	0.135585	4	1.24611	0.000462481	0	0	0	0	0	0	4	0
ADM0017	homocysteine degradation	Amino acids	0.856391	1.09187	0.234194	3	0.934579	0.000346861	0	0	0	0	0	0	3	0
GBM059	Secondary bile acid biosynthesis II	Bile acids	0.726196	0.259176	0.369385	3	0.934579	0.000346861	1	1	1	0	0	0	0	0
GBM030	Polysaccharide A	Polysaccharides	0.255916	0.239155	0.530491	3	0.934579	0.000346861	0	0	2	0	0	0	1	0
GBM056	Propionate degradation I	SCFAs	0.596242	0.403765	0.634182	2	0.623053	0.000231241	0	0	0	0	0	0	2	0
GBM024	DOPAC synthesis	Neurotransmitters	0.573615	1.03944	0.0117408	2	0.623053	0.000231241	0	0	0	0	0	0	2	0
GBM016	p-Cresol degradation	Other	0.800022	1.07721	0.156561	2	0.623053	0.000231241	0	0	0	0	0	0	2	0
GBM026	Nitric oxide synthesis II (nitrite reductase)	Other	0.00729464	0.0640743	0.482081	1	0.311526	0.00011562	0	0	0	0	0	0	1	0

## Sheet: Table S8
Table S8. Predicted Gut Bioactive Metabolites Differentially Abundant in Breast Cancer (BC) Patients Compared to Healthy Controls (HC)
Metabolite	Result statistics				Corrected P-value, Wilcoxon test with Benjamini-Hochberg correction
	Mean_BC	Mean_HC	SD_BC	SD_HC	BC vs HC
Deoxyinosine	3.16615e-05	3.69286e-05	6.65759e-06	1.02052e-05	0.0299422
Fructose, glucose, galactose (Monosaccharides)	0.000130659	0.000137494	9.34279e-06	1.37904e-05	0.0208059
Thymine	0.000149485	0.000192435	5.19658e-05	7.42142e-05	0.00981859
Nicotinate	0.000175027	0.000192488	3.20246e-05	3.79553e-05	0.0412686
Caproic acid	0.000188473	0.000218787	6.70356e-05	5.81095e-05	0.0457693
Imidazole-propionate	0.000221222	0.000255868	4.80576e-05	7.00562e-05	0.033384
N-Acetylhistidine	0.000230426	0.000253863	2.99874e-05	4.08766e-05	0.00737117
Trimethyllysine	0.000309379	0.000370367	8.92781e-05	0.000105194	0.0141972
Propionate	0.000221222	0.000255868	4.80576e-05	7.00562e-05	0.033384
Uracil	0.000557358	0.00066731	0.000167276	0.000219153	0.0260897
Hypoxanthine	0.000582372	0.000646284	8.76736e-05	0.000115556	0.0164803
N-Acetylspermidine	0.000617617	0.000785128	0.000158832	0.000225376	0.00178723
Butyrate	0.00100176	0.00122742	0.000234674	0.000322006	0.000837729
Nicotinic acid	0.00107619	0.00125403	0.000340043	0.00039679	0.0457693
Canthine	0.00136987	0.00163783	0.000352662	0.000503425	0.0179999

## Sheet: Table S9
Table S9. Spearman Correlation Analysis Linking Gut Microbiota, Phage Families, and Key Metabolites in Breast Cancer Patients and Healthy Controls
Bacterial species	Bacterial species	Correlation	P-value
L-carnitine degradation III	Agathobacter faecis	0.898201	2.07077e-27
Caproic.acid	Agathobacter sp.	0.556549	2.6201e-07
Deoxyinosine	Agathobacter sp.	0.518072	2.27242e-06
Myoviridae	Agathobacter sp.	0.53783	7.74933e-07
Nicotinate	Agathobacter sp.	0.580333	5.98019e-08
Siphoviridae	Agathobacter sp.	0.588271	3.55641e-08
Thymine	Agathobacter sp.	0.597216	1.94674e-08
Butyrate	Alistipes shahii	-0.507294	3.97406e-06
Fructose.glucose.galactose.	Alistipes shahii	-0.662466	1.28804e-10
N.acetylspermidine	Alistipes shahii	-0.653195	2.83069e-10
Butyrate	Alloprevotella sp.	-0.517482	2.34414e-06
Fructose.glucose.galactose.	Alloprevotella sp.	-0.569167	1.21405e-07
N.acetylspermidine	Alloprevotella sp.	-0.54097	6.49018e-07
Deoxyinosine	Anaerobutyricum hallii	0.558978	2.26517e-07
Hypoxanthine	Anaerobutyricum hallii	0.507234	3.98607e-06
N.acetylhistidine	Anaerobutyricum hallii	0.565998	1.47726e-07
Nitric oxide degradation II	Anaerobutyricum hallii	0.510877	3.30704e-06
Nitric oxide degradation II	Anaerostipes amylophilus	0.707723	1.78593e-12
Butyrate	Anaerotignum sp.	0.641111	7.5915e-10
Deoxyinosine	Anaerotignum sp.	0.68359	1.92328e-11
Fructose.glucose.galactose.	Anaerotignum sp.	0.546479	4.73399e-07
Hypoxanthine	Anaerotignum sp.	0.583562	4.84891e-08
N.acetylhistidine	Anaerotignum sp.	0.574054	8.93407e-08
N.acetylspermidine	Anaerotignum sp.	0.6412	7.53783e-10
Nicotinate	Anaerotignum sp.	0.651418	3.28173e-10
Propionate	Anaerotignum sp.	0.675024	4.23733e-11
Thymine	Anaerotignum sp.	0.557645	2.45385e-07
Uracil	Anaerotignum sp.	0.603406	1.26899e-08
Xanthine	Anaerotignum sp.	0.581014	5.72242e-08
N.acetylspermidine	Bacteroides caccae	-0.543043	5.7673e-07
Arginine degradation IV	Bacteroides faecis	-0.521244	1.92068e-06
N.acetylspermidine	Blautia stercoris	0.561318	1.96645e-07
Nicotinate	Blautia stercoris	0.504243	4.63927e-06
Propionate	Blautia stercoris	0.51227	3.07751e-06
Caproic.acid	Blautia faecis	0.604443	1.18018e-08
Deoxyinosine	Blautia faecis	0.624527	2.74453e-09
Hypoxanthine	Blautia faecis	0.562118	1.87323e-07
N.acetylhistidine	Blautia faecis	0.647686	4.46246e-10
Nicotinate	Blautia faecis	0.590848	2.99525e-08
Siphoviridae	Blautia faecis	0.536261	8.46207e-07
Thymine	Blautia faecis	0.647153	4.66114e-10
Uracil	Blautia faecis	0.562858	1.79065e-07
Xanthine	Blautia faecis	0.532943	1.01764e-06
Deoxyinosine	Blautia sp.	0.617344	4.67907e-09
Hypoxanthine	Blautia sp.	0.518401	2.23336e-06
N.acetylhistidine	Blautia sp.	0.593662	2.47885e-08
Nicotinate	Blautia sp.	0.650174	3.63746e-10
Propionate	Blautia sp.	0.544376	5.34346e-07
Thymine	Blautia sp.	0.586138	4.09489e-08
Uracil	Blautia sp.	0.509574	3.53639e-06
Acetate synthesis III	Blautia sp.	0.546272	4.79103e-07
Butyrate	Blautia sp.	0.62488	2.67264e-09
Caproic.acid	Blautia sp.	0.539963	6.87135e-07
Deoxyinosine	Blautia sp.	0.744489	2.89814e-14
Hypoxanthine	Blautia sp.	0.700348	3.78555e-12
N.acetylhistidine	Blautia sp.	0.715898	7.55566e-13
N.acetylspermidine	Blautia sp.	0.578053	6.9256e-08
Nicotinate	Blautia sp.	0.670581	6.31789e-11
Propionate	Blautia sp.	0.60776	9.34007e-09
Siphoviridae	Blautia sp.	0.574735	8.55681e-08
Thymine	Blautia sp.	0.74137	4.22251e-14
Uracil	Blautia sp.	0.68385	1.87679e-11
Xanthine	Blautia sp.	0.661873	1.35562e-10
Acetate synthesis III	Blautia wexlerae	0.640637	7.88398e-10
Butyrate	Blautia wexlerae	0.657105	2.03764e-10
Deoxyinosine	Blautia wexlerae	0.609865	8.04036e-09
Fructose.glucose.galactose.	Blautia wexlerae	0.530603	1.1577e-06
Hypoxanthine	Blautia wexlerae	0.697179	5.19178e-12
N.acetylhistidine	Blautia wexlerae	0.613862	6.0312e-09
N.acetylspermidine	Blautia wexlerae	0.571744	1.03343e-07
Nicotinate	Blautia wexlerae	0.532173	1.06187e-06
Propionate	Blautia wexlerae	0.646175	5.04753e-10
Thymine	Blautia wexlerae	0.566946	1.39336e-07
Uracil	Blautia wexlerae	0.633321	1.40167e-09
Xanthine	Blautia wexlerae	0.613921	6.00536e-09
Butyrate	Butyribacter hominis	0.505487	4.35632e-06
Deoxyinosine	Butyribacter hominis	0.641366	7.43821e-10
Hypoxanthine	Butyribacter hominis	0.528501	1.29888e-06
Nicotinate	Butyribacter hominis	0.51375	2.8498e-06
Propionate	Butyribacter hominis	0.606338	1.03284e-08
Siphoviridae	Butyribacter hominis	0.565642	1.50994e-07
Thymine	Butyribacter hominis	0.614276	5.85258e-09
Uracil	Butyribacter hominis	0.553173	3.20184e-07
Deoxyinosine	Dorea amylophila	0.657094	2.03943e-10
Hominilimicola fabiformis	Dorea amylophila	0.519467	2.11088e-06
Hypoxanthine	Dorea amylophila	0.622273	3.24937e-09
N.acetylhistidine	Dorea amylophila	0.552077	3.41552e-07
N.acetylspermidine	Dorea amylophila	0.504361	4.6116e-06
Nicotinate	Dorea amylophila	0.64425	5.89985e-10
Propionate	Dorea amylophila	0.601274	1.47207e-08
Siphoviridae	Dorea amylophila	0.508686	3.70124e-06
Thymine	Dorea amylophila	0.583858	4.75597e-08
Uracil	Dorea amylophila	0.52625	1.46788e-06
Xanthine	Dorea amylophila	0.533684	9.76755e-07
Hypoxanthine	Eubacterium_I ramulus	0.504213	4.64622e-06
N.acetylspermidine	Eubacterium_I ramulus	0.503058	4.92469e-06
Nicotinate	Eubacterium_I ramulus	0.511736	3.16359e-06
Butyrate	Faecalimonas phoceensis	0.550833	3.67439e-07
N.acetylspermidine	Faecalimonas phoceensis	0.550537	3.7387e-07
Butyrate	Fimisoma sp.	0.543043	5.7673e-07
Deoxyinosine	Fimisoma sp.	0.705583	2.2263e-12
Hypoxanthine	Fimisoma sp.	0.646057	5.09639e-10
N.acetylhistidine	Fimisoma sp.	0.561051	1.99849e-07
N.acetylspermidine	Fimisoma sp.	0.542569	5.9255e-07
Nicotinate	Fimisoma sp.	0.570144	1.14227e-07
Propionate	Fimisoma sp.	0.611729	7.0348e-09
Thymine	Fimisoma sp.	0.628523	2.02771e-09
Uracil	Fimisoma sp.	0.646946	4.74066e-10
Xanthine	Fimisoma sp.	0.615816	5.23223e-09
Butyrate	Hominilimicola fabiformis	0.504717	4.52951e-06
Deoxyinosine	Hominilimicola fabiformis	0.556578	2.61559e-07
Hypoxanthine	Hominilimicola fabiformis	0.503325	4.85907e-06
Nicotinate	Hominilimicola fabiformis	0.585043	4.40086e-08
Nitric oxide degradation I	Hominilimicola fabiformis	0.529952	1.19982e-06
Propionate	Hominilimicola fabiformis	0.587234	3.80918e-08
Thymine	Hominilimicola fabiformis	0.605272	1.11342e-08
Uracil	Hominilimicola fabiformis	0.550093	3.83716e-07
Butyrate	Lachnospira sp.	0.501133	5.42385e-06
Deoxyinosine	Lachnospira sp.	0.596536	2.0393e-08
DOPAC synthesis	Lachnospira sp.	0.542184	6.05704e-07
Hominilimicola fabiformis	Lachnospira sp.	0.64037	8.05319e-10
Hypoxanthine	Lachnospira sp.	0.528323	1.31153e-06
N.acetylspermidine	Lachnospira sp.	0.541622	6.25426e-07
Nicotinate	Lachnospira sp.	0.561407	1.95588e-07
Propionate	Lachnospira sp.	0.629056	1.94681e-09
Siphoviridae	Lachnospira sp.	0.533417	9.91293e-07
Thymine	Lachnospira sp.	0.515291	2.62982e-06
Uracil	Lachnospira sp.	0.516416	2.47927e-06
Xanthine	Lachnospira sp.	0.514284	2.77177e-06
Butyrate	Mediterraneibacter lactaris	0.516238	2.50249e-06
Deoxyinosine	Mediterraneibacter lactaris	0.52644	1.45284e-06
Hypoxanthine	Mediterraneibacter lactaris	0.517927	2.28991e-06
Propionate	Mediterraneibacter lactaris	0.550655	3.71285e-07
Thymine	Mediterraneibacter lactaris	0.54411	5.42581e-07
Deoxyinosine	Oliverpabstia faecicola	0.634257	1.30326e-09
Hypoxanthine	Oliverpabstia faecicola	0.534276	9.45165e-07
N.acetylspermidine	Oliverpabstia faecicola	0.520237	2.02639e-06
Nicotinate	Oliverpabstia faecicola	0.57207	1.01249e-07
Propionate	Oliverpabstia faecicola	0.539963	6.87135e-07
Thymine	Oliverpabstia faecicola	0.573462	9.27489e-08
Uracil	Oliverpabstia faecicola	0.578882	6.56651e-08
N.acetylspermidine	Parabacteroides distasonis	-0.599378	1.67819e-08
Butyrate	Prevotella copri_B	-0.573669	9.15423e-08
Fructose.glucose.galactose.	Prevotella copri_B	-0.514698	2.71247e-06
Acetate synthesis III	Schaedlerella hominis	0.582555	5.17795e-08
Butyrate	Schaedlerella hominis	0.768738	1.27551e-15
Deoxyinosine	Schaedlerella hominis	0.635472	1.1854e-09
Fructose.glucose.galactose.	Schaedlerella hominis	0.689093	1.14142e-11
Hypoxanthine	Schaedlerella hominis	0.664776	1.05399e-10
N.acetylhistidine	Schaedlerella hominis	0.635394	1.19259e-09
N.acetylspermidine	Schaedlerella hominis	0.763702	2.51531e-15
Nicotinate	Schaedlerella hominis	0.583295	4.93402e-08
Propionate	Schaedlerella hominis	0.678786	3.00509e-11
Thymine	Schaedlerella hominis	0.555542	2.78221e-07
Uracil	Schaedlerella hominis	0.622451	3.20655e-09
Xanthine	Schaedlerella hominis	0.636135	1.12541e-09
Fructose.glucose.galactose.	Sodaliphilus sp.	-0.506494	4.1392e-06
N.acetylspermidine	Sodaliphilus sp.	-0.50602	4.24008e-06
Thymine	Sodaliphilus sp.	-0.500985	5.46415e-06
